# Supplementary material for: Computational identification of the normal and perturbed genetic networks involved in myeloid differentiation and acute promyelocytic leukemia
Source: Genome Biol. 2008 Feb 21;9(2):R38. doi: 10.1186/gb-2008-9-2-r38 (PMC2374711; doi:10.1186/gb-2008-9-2-r38)
Supplement: Additional data file 1 — These genes were identified by calculating the Pearson's correlation coefficients of their expression profiles to each individual expression pattern. [file gb-2008-9-2-r38-S1.xls]

## Sheet: Sheet1
# of consecutive days	# of genes
1	3742
2	2564
3	446
4	105
5	26
6	2
7	0
