# Supplementary material for: Computational identification of the normal and perturbed genetic networks involved in myeloid differentiation and acute promyelocytic leukemia
Source: Genome Biol. 2008 Feb 21;9(2):R38. doi: 10.1186/gb-2008-9-2-r38 (PMC2374711; doi:10.1186/gb-2008-9-2-r38)
Supplement: Additional data file 2 — Genes identified in each coexpressed gene cluster. [file gb-2008-9-2-r38-S2.xls]

## Sheet: Sheet1
Day	Gene ID	Gene symbol	Gene name
0	11443	Chrnb1	cholinergic receptor, nicotinic, beta polypeptide 1 (muscle)
0	11535	Adm	adrenomedullin
0	11636	Ak1	adenylate kinase 1
0	11749	Anxa6	annexin A6
0	11826	Aqp1	aquaporin 1
0	11835	Ar	androgen receptor
0	12014	Bach2	BTB and CNC homology 2
0	12143	Blk	B lymphoid kinase
0	12265	C2ta	class II transactivator
0	12481	Cd2	CD2 antigen
0	12500	Cd3d	CD3 antigen, delta polypeptide
0	12503	Cd3z	CD3 antigen, zeta polypeptide
0	12507	Cd5	CD5 antigen
0	12518	Cd79a	CD79A antigen (immunoglobulin-associated alpha)
0	12522	Cd83	CD83 antigen
0	12525	Cd8a	CD8 antigen, alpha chain
0	12526	Cd8b1	CD8 antigen, beta chain 1
0	12550	Cdh1	cadherin 1
0	12557	Cdh17	cadherin 17
0	12575	Cdkn1a	cyclin-dependent kinase inhibitor 1A (P21)
0	12695	Inadl	InaD-like (Drosophila)
0	12700	Cish	cytokine inducible SH2-containing protein
0	12725	Clcn3	chloride channel 3
0	12766	Cxcr3	chemokine (C-X-C motif) receptor 3
0	12799	Cnp1	cyclic nucleotide phosphodiesterase 1
0	12822	Col18a1	procollagen, type XVIII, alpha 1
0	12916	Crem	cAMP responsive element modulator
0	13041	Ctsw	cathepsin W
0	13070	Cyp11a1	cytochrome P450, family 11, subfamily a, polypeptide 1
0	13386	Dlk1	delta-like 1 homolog (Drosophila)
0	13401	Dmwd	dystrophia myotonica-containing WD repeat motif
0	13609	Edg1	endothelial differentiation sphingolipid G-protein-coupled receptor 1
0	13640	Efna5	ephrin A5
0	13653	Egr1	early growth response 1
0	13654	Egr2	early growth response 2
0	13813	Eomes	eomesodermin homolog (Xenopus laevis)
0	13849	Ephx1	epoxide hydrolase 1, microsomal
0	14013	Evi1	ecotropic viral integration site 1
0	14025	Bcl11a	B-cell CLL/lymphoma 11A (zinc finger protein)
0	14026	Evl	Ena-vasodilator stimulated phosphoprotein
0	14049	Eya2	eyes absent 2 homolog (Drosophila)
0	14083	Ptk2	PTK2 protein tyrosine kinase 2
0	14126	Ms4a2	membrane-spanning 4-domains, subfamily A, member 2
0	14166	Fgf11	fibroblast growth factor 11
0	14254	Flt1	FMS-like tyrosine kinase 1
0	14281	Fos	FBJ osteosarcoma oncogene
0	14314	Fstl1	follistatin-like 1
0	14469	Gbp2	guanylate nucleotide binding protein 2
0	14622	Gjb5	gap junction membrane channel protein beta 5
0	14696	Gnb4	guanine nucleotide binding protein, beta 4
0	14723	Gp1ba	glycoprotein 1b, alpha polypeptide
0	14783	Grb10	growth factor receptor bound protein 10
0	14858	Gsta2	glutathione S-transferase, alpha 2 (Yc2)
0	14938	Gzma	granzyme A
0	14961	H2-Ab1	histocompatibility 2, class II antigen A, beta 1
0	15200	Hbegf	heparin-binding EGF-like growth factor
0	15370	Nr4a1	nuclear receptor subfamily 4, group A, member 1
0	15415	Hoxb7	homeo box B7
0	15525	Hspa4	heat shock protein 4
0	15959	Ifit3	interferon-induced protein with tetratricopeptide repeats 3
0	15978	Ifng	interferon gamma
0	16011	Igfbp5	insulin-like growth factor binding protein 5
0	16019	Igh-6	immunoglobulin heavy chain 6 (heavy chain of IgM)
0	16069	Igj	immunoglobulin joining chain
0	16142	Igl-V1	immunoglobulin lambda chain, variable 1
0	16184	Il2ra	interleukin 2 receptor, alpha chain
0	16185	Il2rb	interleukin 2 receptor, beta chain
0	16205	Gimap1	GTPase, IMAP family member 1
0	16364	Irf4	interferon regulatory factor 4
0	16416	Itgb3	integrin beta 3
0	16428	Itk	IL2-inducible T-cell kinase
0	16529	Kcnk5	potassium channel, subfamily K, member 5
0	16656	Hivep3	human immunodeficiency virus type I enhancer binding protein 3
0	16818	Lck	lymphocyte protein tyrosine kinase
0	16832	Ldhb	lactate dehydrogenase B
0	16842	Lef1	lymphoid enhancer binding factor 1
0	16905	Lmna	lamin A
0	17082	Il1rl1	interleukin 1 receptor-like 1
0	17120	Mad1l1	mitotic arrest deficient 1-like 1
0	17131	Smad7	MAD homolog 7 (Drosophila)
0	17133	Maff	v-maf musculoaponeurotic fibrosarcoma oncogene family, protein F (avian)
0	17475	Mpdz	multiple PDZ domain protein
0	17480	Mpl	myeloproliferative leukemia virus oncogene
0	17872	Myd116	myeloid differentiation primary response gene 116
0	18037	Nfkbie	nuclear factor of kappa light polypeptide gene enhancer in B-cells inhibitor, epsilon
0	18073	Nid1	nidogen 1
0	18109	Mycn	v-myc myelocytomatosis viral related oncogene, neuroblastoma derived (avian)
0	18356	Olfr56	olfactory receptor 56
0	18671	Abcb1a	ATP-binding cassette, sub-family B (MDR/TAP), member 1A
0	18715	Pim2	proviral integration site 2
0	18750	Prkca	protein kinase C, alpha
0	18761	Prkcq	protein kinase C, theta
0	18807	Pld3	phospholipase D family, member 3
0	18844	Plxna1	plexin A1
0	18854	Pml	promyelocytic leukemia
0	18952	Sep4	septin 4
0	19012	Ppap2a	phosphatidic acid phosphatase 2a
0	19057	Ppp3cc	protein phosphatase 3, catalytic subunit, gamma isoform
0	19094	Mapk11	mitogen-activated protein kinase 11
0	19252	Dusp1	dual specificity phosphatase 1
0	19268	Ptprf	protein tyrosine phosphatase, receptor type, F
0	19331	Rab19	RAB19, member RAS oncogene family
0	19419	Rasgrp1	RAS guanyl releasing protein 1
0	19716	Bex1	brain expressed gene 1
0	19883	Rora	RAR-related orphan receptor alpha
0	20249	Scd1	stearoyl-Coenzyme A desaturase 1
0	20299	Ccl22	chemokine (C-C motif) ligand 22
0	20362	Sep8	septin 8
0	20392	Sgce	sarcoglycan, epsilon
0	20708	Serpinb6b	serine (or cysteine) peptidase inhibitor, clade B, member 6b
0	20715	Serpina3g	serine (or cysteine) peptidase inhibitor, clade A, member 3G
0	20755	Sprr2a	small proline-rich protein 2A
0	20849	Stat4	signal transducer and activator of transcription 4
0	21414	Tcf7	transcription factor 7, T-cell specific
0	21473	Tcra	T-cell receptor alpha chain
0	21814	Tgfbr3	transforming growth factor, beta receptor III
0	21817	Tgm2	transglutaminase 2, C polypeptide
0	21822	Tgtp	T-cell specific GTPase
0	21838	Thy1	thymus cell antigen 1, theta
0	21846	Tie1	tyrosine kinase receptor 1
0	21929	Tnfaip3	tumor necrosis factor, alpha-induced protein 3
0	22029	Traf1	Tnf receptor-associated factor 1
0	22068	Trpc6	transient receptor potential cation channel, subfamily C, member 6
0	22634	Plagl1	pleiomorphic adenoma gene-like 1
0	22785	Slc30a4	solute carrier family 30 (zinc transporter), member 4
0	23960	Oas1g	2'-5' oligoadenylate synthetase 1G
0	27205	Podxl	podocalyxin-like
0	27278
0	27371	Sh2d2a	SH2 domain protein 2A
0	28169	Agpat3	1-acylglycerol-3-phosphate O-acyltransferase 3
0	29819	Stau2	staufen (RNA binding protein) homolog 2 (Drosophila)
0	29877	Hdgfrp3	hepatoma-derived growth factor, related protein 3
0	50722	Dkkl1	dickkopf-like 1
0	50884	Nckap1	NCK-associated protein 1
0	50928	Klrg1	killer cell lectin-like receptor subfamily G, member 1
0	50931	Il27ra	interleukin 27 receptor, alpha
0	52065	Mfhas1	malignant fibrous histiocytoma amplified sequence 1
0	54123	Irf7	interferon regulatory factor 7
0	54139	Irf6	interferon regulatory factor 6
0	54167	Icos	inducible T-cell co-stimulator
0	54390	Sit1	suppression inducing transmembrane adaptor 1
0	55983	Pdzrn3	PDZ domain containing RING finger 3
0	56018	Stard10	START domain containing 10
0	56437	Rrad	Ras-related associated with diabetes
0	56458	Foxo1	forkhead box O1
0	56542	Ick	intestinal cell kinase
0	56695
0	57440	Ehd3	EH-domain containing 3
0	57757	Pglyrp2	peptidoglycan recognition protein 2
0	57765	Tbx21	T-box 21
0	58208	Bcl11b	B-cell leukemia/lymphoma 11B
0	58233	Dnaja4	DnaJ (Hsp40) homolog, subfamily A, member 4
0	59126	Nek6	NIMA (never in mitosis gene a)-related expressed kinase 6
0	60361	Ms4a4b	membrane-spanning 4-domains, subfamily A, member 4B
0	60440	Iigp1	interferon inducible GTPase 1
0	60527	Fads3	fatty acid desaturase 3
0	60596	Gucy1a3	guanylate cyclase 1, soluble, alpha 3
0	63953	Dusp10	dual specificity phosphatase 10
0	63955	Cables1	Cdk5 and Abl enzyme substrate 1
0	64294	Itm2c	integral membrane protein 2C
0	65256	Asb2	ankyrin repeat and SOCS box-containing protein 2
0	66522	Pgpep1	pyroglutamyl-peptidase I
0	66790	Grtp1	GH regulated TBC protein 1
0	66895	1300014I06Rik	RIKEN cDNA 1300014I06 gene
0	66922	Rras2	related RAS viral (r-ras) oncogene homolog 2
0	66995	Zcchc18	zinc finger, CCHC domain containing 18
0	67071	Rps6ka6	ribosomal protein S6 kinase polypeptide 6
0	67182	Pdzk1ip1	PDZK1 interacting protein 1
0	67416	Armcx2	armadillo repeat containing, X-linked 2
0	67448	Plxdc2	plexin domain containing 2
0	68127	B230217C12Rik	RIKEN cDNA B230217C12 gene
0	68526	Gpr155	G protein-coupled receptor 155
0	68875	Tmcc2	transmembrane and coiled-coil domains 2
0	68910	Zfp467	zinc finger protein 467
0	68918	1190005I06Rik	RIKEN cDNA 1190005I06 gene
0	69008	Cab39l	calcium binding protein 39-like
0	69816	2010001M09Rik	RIKEN cDNA 2010001M09 gene
0	70122	Mllt3	myeloid/lymphoid or mixed lineage-leukemia translocation to 3 homolog (Drosophila)
0	70625	Crsp7	cofactor required for Sp1 transcriptional activation, subunit 7
0	70673	Prdm16	PR domain containing 16
0	71973	Rbpms2	RNA binding protein with multiple splicing 2
0	72049	Tnfrsf13c	tumor necrosis factor receptor superfamily, member 13c
0	72480	Tspyl4	TSPY-like 4
0	74347	4632415K11Rik	RIKEN cDNA 4632415K11 gene
0	74901	Kbtbd11	kelch repeat and BTB (POZ) domain containing 11
0	75747	Sesn3	sestrin 3
0	75761	9130022K13Rik	RIKEN cDNA 9130022K13 gene
0	76626	Msi2h	Musashi homolog 2 (Drosophila)
0	77579	Myh10	myosin, heavy polypeptide 10, non-muscle
0	77799	Sla2	Src-like-adaptor 2
0	78473	Scap1	src family associated phosphoprotein 1
0	78826	P2ry10	purinergic receptor P2Y, G-protein coupled 10
0	80782	Klrb1d	killer cell lectin-like receptor subfamily B member 1D
0	80901	Cxcr6	chemokine (C-X-C motif) receptor 6
0	81907	Tmem108	ransmembrane protein 108
0	83408	Gimap3	GTPase, IMAP family member 3
0	83964	Jam3	junction adhesion molecule 3
0	84035	Kremen1	kringle containing transmembrane protein 1
0	84544	Cd96	CD96 antigen
0	98170	Hspa5bp1	heat shock protein 5 binding protein 1
0	98432	Phlpp	PH domain and leucine rich repeat protein phosphatase
0	98952	C230093N12Rik	RIKEN cDNA C230093N12 gene
0	102657	Cd276	CD276 antigen
0	103213	Traf3ip2	Traf3 interacting protein 2
0	105501	Abhd4	abhydrolase domain containing 4
0	107022	Gramd3	GRAM domain containing 3
0	107526	Gimap4	GTPase, IMAP family member 4
0	107589	Mylk	myosin, light polypeptide kinase
0	108052	Slc14a1	solute carrier family 14 (urea transporter), member 1
0	108670	Epsti1	epithelial stromal interaction 1 (breast)
0	108682	Gpt2	glutamic pyruvate transaminase (alanine aminotransferase) 2
0	108956	2210421G13Rik	RIKEN cDNA 2210421G13 gene
0	109136	Mmaa	methylmalonic aciduria (cobalamin deficiency) type A
0	109246	Tspan9	tetraspanin 9
0	110168	Gpr18	G protein-coupled receptor 18
0	171285	Havcr2	hepatitis A virus cellular receptor 2
0	209027	Pycr1	pyrroline-5-carboxylate reductase 1
0	210029	Metrnl	meteorin, glial cell differentiation regulator-like
0	211329	Ncoa7	nuclear receptor coactivator 7
0	212531	Sh3bgrl2	SH3 domain binding glutamic acid-rich protein like 2
0	215114	Hip1	huntingtin interacting protein 1
0	215418	Axud1	AXIN1 up-regulated 1
0	215900	A630077B13Rik	RIKEN cDNA A630077B13 gene
0	215951	Lace1	lactation elevated 1
0	216233	Socs2	suppressor of cytokine signaling 2
0	217517	Stxbp6	syntaxin binding protein 6 (amisyn)
0	218793	Ube2e2	ubiquitin-conjugating enzyme E2E 2 (UBC4/5 homolog, yeast)
0	223775	Pim3	proviral integration site 3
0	224023	Klhl22	kelch-like 22 (Drosophila)
0	224093	BC022623	cDNA sequence BC022623
0	226251	Ablim1	actin-binding LIM protein 1
0	228356	1110051M20Rik	RIKEN cDNA 1110051M20 gene
0	228775	Trib3	tribbles homolog 3 (Drosophila)
0	228852	Ppp1r16b	protein phosphatase 1, regulatory (inhibitor) subunit 16B
0	231931	Gimap6	GTPase, IMAP family member 6
0	231932	Gimap7	GTPase, IMAP family member 7
0	232237	Fgd5	FYVE, RhoGEF and PH domain containing 5
0	232288	Frmd4b	FERM domain containing 4B
0	234582	BC027663	cDNA sequence BC027663
0	236312	AI447904	expressed sequence AI447904
0	236546	AF067061	cDNA sequence AF067061
0	240263	Fem1c	fem-1 homolog c (C.elegans)
0	240442	BC024969	cDNA sequence BC024969
0	240672	Dusp5	dual specificity phosphatase 5
0	241732	Tspyl3	TSPY-like 3
0	241846	Lsm14b	LSM14 homolog B (SCD6, S. cerevisiae)
0	242484	D630039A03Rik	RIKEN cDNA D630039A03 gene
0	242819	Gm440	gene model 440, (NCBI)
0	243374	Gimap8	GTPase, IMAP family member 8
0	243385	C030038J10Rik	RIKEN cDNA C030038J10 gene
0	245607	Gprasp2	G protein-coupled receptor associated sorting protein 2
0	268297	Scml4	sex comb on midleg-like 4 (Drosophila)
0	269846	Tcrb-V13	T-cell receptor beta, variable 13
0	319520	Dusp4	dual specificity phosphatase 4
0	319710	Frmd6	FERM domain containing 6
0	319876	Cobll1	Cobl-like 1
0	320292	Rasgef1b	RasGEF domain family, member 1B
0	320982	Arl4c	ADP-ribosylation factor-like 4C
0	327766	Tmem26	transmembrane protein 26
0	327942	Pigl	phosphatidylinositol glycan, class L
0	330671	B4galnt4	beta-1,4-N-acetyl-galactosaminyl transferase 4
0	382045	Gpr114	G protein-coupled receptor 114
0	384422	Igk-V8	immunoglobulin kappa chain variable 8 (V8)
0	404634	H2afy3	H2A histone family, member Y3
0	406217	Bex4	brain expressed gene 4
0	432729	Tcrg-C	T-cell receptor gamma, constant region
0	433938	Mn1	meningioma 1
1	11856	Arhgap6	Rho GTPase activating protein 6
1	12873	Cpa3	carboxypeptidase A3, mast cell
1	16407	Itgae	integrin, alpha E, epithelial-associated
1	17381	Mmp12	matrix metallopeptidase 12
1	20088	Rps24	ribosomal protein S24
1	93695	Gpnmb	glycoprotein (transmembrane) nmb
2	16764	Aff3	AF4/FMR2 family, member 3
2	18824	Plp2	proteolipid protein 2
2	230700	Foxj3	forkhead box J3
7	12874	Cpd	carboxypeptidase D
7	16164	Il13ra1	interleukin 13 receptor, alpha 1
7	17118	Marcks	myristoylated alanine rich protein kinase C substrate
7	17210	Mcl1	myeloid cell leukemia sequence 1
7	17474	Clec4d	C-type lectin domain family 4, member d
7	17977	Ncoa1	nuclear receptor coactivator 1
7	21858	Timp2	tissue inhibitor of metalloproteinase 2
7	56857	Slc37a2	solute carrier family 37 (glycerol-3-phosphate transporter), member 2
7	75665	2210403N09Rik	RIKEN cDNA 2210403N09 gene
7	78388	Mvp	major vault protein
7	94282	Sfxn5	sideroflexin 5
7	106581	AI429612	expressed sequence AI429612
7	109689	Arrb1	arrestin, beta 1
7	233016	Blvrb	biliverdin reductase B (flavin reductase (NADPH))
7	320365	Fry	furry homolog (Drosophila)
0~1	11443	Chrnb1	cholinergic receptor, nicotinic, beta polypeptide 1 (muscle)
0~1	11600	Angpt1	angiopoietin 1
0~1	12193	Zfp36l2	zinc finger protein 36, C3H type-like 2
0~1	12364	Casp12	caspase 12
0~1	12500	Cd3d	CD3 antigen, delta polypeptide
0~1	12517	Cd72	CD72 antigen
0~1	13024	Ctla2a	cytotoxic T lymphocyte-associated protein 2 alpha
0~1	13041	Ctsw	cathepsin W
0~1	13043	Cttn	cortactin
0~1	13070	Cyp11a1	cytochrome P450, family 11, subfamily a, polypeptide 1
0~1	13609	Edg1	endothelial differentiation sphingolipid G-protein-coupled receptor 1
0~1	13813	Eomes	eomesodermin homolog (Xenopus laevis)
0~1	14013	Evi1	ecotropic viral integration site 1
0~1	14073	Faah	fatty acid amide hydrolase
0~1	14168	Fgf13	fibroblast growth factor 13
0~1	14245	Lpin1	lipin 1
0~1	14360	Fyn	Fyn proto-oncogene
0~1	14368	Fzd6	frizzled homolog 6 (Drosophila)
0~1	14391	Gabpb1	GA repeat binding protein, beta 1
0~1	14696	Gnb4	guanine nucleotide binding protein, beta 4
0~1	14858	Gsta2	glutathione S-transferase, alpha 2 (Yc2)
0~1	14911	Thumpd3	THUMP domain containing 3
0~1	14939	Gzmb	granzyme B
0~1	14958	H1f0	H1 histone family, member 0
0~1	15951	Ifi204	interferon activated gene 204
0~1	16177	Il1r1	interleukin 1 receptor, type I
0~1	16197	Il7r	interleukin 7 receptor
0~1	16428	Itk	IL2-inducible T-cell kinase
0~1	16431	Itm2a	integral membrane protein 2A
0~1	16443	Itsn1	intersectin 1 (SH3 domain protein 1A)
0~1	16818	Lck	lymphocyte protein tyrosine kinase
0~1	16832	Ldhb	lactate dehydrogenase B
0~1	16842	Lef1	lymphoid enhancer binding factor 1
0~1	17268	Meis1	myeloid ecotropic viral integration site 1
0~1	17761	Mtap7	microtubule-associated protein 7
0~1	18044	Nfya	nuclear transcription factor-Y alpha
0~1	18109	Mycn	v-myc myelocytomatosis viral related oncogene, neuroblastoma derived (avian)
0~1	18583	Pde7a	phosphodiesterase 7A
0~1	18754	Prkce	protein kinase C, epsilon
0~1	19039	Lgals3bp	lectin, galactoside-binding, soluble, 3 binding protein
0~1	19094	Mapk11	mitogen-activated protein kinase 11
0~1	19245	Ptp4a3	protein tyrosine phosphatase 4a3
0~1	19883	Rora	RAR-related orphan receptor alpha
0~1	20230	Satb1	special AT-rich sequence binding protein 1
0~1	20304	Ccl5	chemokine (C-C motif) ligand 5
0~1	20447	St6galnac3	ST6 (alpha-N-acetyl-neuraminyl-2,3-beta-galactosyl-1,3)-N-acetylgalactosaminide alpha-2,6-sialyltran
0~1	20499	Slc12a7	solute carrier family 12, member 7
0~1	20621	Snn	stannin
0~1	20719	Serpinb6a	serine (or cysteine) peptidase inhibitor, clade B, member 6a
0~1	20723	Serpinb9	serine (or cysteine) peptidase inhibitor, clade B, member 9
0~1	21473	Tcra	T-cell receptor alpha chain
0~1	21822	Tgtp	T-cell specific GTPase
0~1	21846	Tie1	tyrosine kinase receptor 1
0~1	22165	Txk	TXK tyrosine kinase
0~1	22401	Wig1	wild-type p53-induced gene 1
0~1	27083	Xlr4b	X-linked lymphocyte-regulated 4B
0~1	29809	Rabgap1l	RAB GTPase activating protein 1-like
0~1	50524	Sall2	sal-like 2 (Drosophila)
0~1	50753	Fbxo8	F-box only protein 8
0~1	53310	Dlgh3	discs, large homolog 3 (Drosophila)
0~1	53902	Dscr1l2	Down syndrome critical region gene 1-like 2
0~1	54357	Epb4.1l4b	erythrocyte protein band 4.1-like 4b
0~1	54635	Pdgfc	platelet-derived growth factor, C polypeptide
0~1	56468	Socs5	suppressor of cytokine signaling 5
0~1	56742	Psrc1	proline/serine-rich coiled-coil 1
0~1	58208	Bcl11b	B-cell leukemia/lymphoma 11B
0~1	58222	Rab37	RAB37, member of RAS oncogene family
0~1	58887	Repin1	replication initiator 1
0~1	60361	Ms4a4b	membrane-spanning 4-domains, subfamily A, member 4B
0~1	60533	Cd274	CD274 antigen
0~1	65112	Tmepai	transmembrane, prostate androgen induced RNA
0~1	66109	Tspan13	tetraspanin 13
0~1	66867	Hmg20a	high mobility group 20A
0~1	66922	Rras2	related RAS viral (r-ras) oncogene homolog 2
0~1	67122	Nrarp	Notch-regulated ankyrin repeat protein
0~1	67238	2810453I06Rik	RIKEN cDNA 2810453I06 gene
0~1	67416	Armcx2	armadillo repeat containing, X-linked 2
0~1	67869	Paip2	polyadenylate-binding protein-interacting protein 2
0~1	68631	Cryl1	crystallin, lamda 1
0~1	68632	Myct1	myc target 1
0~1	68867	Rnf122	ring finger protein 122
0~1	69632	Arhgef12	Rho guanine nucleotide exchange factor (GEF) 12
0~1	70122	Mllt3	myeloid/lymphoid or mixed lineage-leukemia translocation to 3 homolog (Drosophila)
0~1	70673	Prdm16	PR domain containing 16
0~1	70945	Mmrn1	multimerin 1
0~1	70974	Pgm2l1	phosphoglucomutase 2-like 1
0~1	70984	4931406C07Rik	RIKEN cDNA 4931406C07 gene
0~1	71816	Rnf180	ring finger protein 180
0~1	72148	2610019F03Rik	RIKEN cDNA 2610019F03 gene
0~1	74147	Ehhadh	enoyl-Coenzyme A, hydratase/3-hydroxyacyl Coenzyme A dehydrogenase
0~1	74648	S100pbp	S100P binding protein
0~1	74747	Ddit4	DNA-damage-inducible transcript 4
0~1	75320	Etnk1	ethanolamine kinase 1
0~1	76338	Rab2b	RAB2B, member RAS oncogene family
0~1	76626	Msi2h	Musashi homolog 2 (Drosophila)
0~1	77963	Hook1	hook homolog 1 (Drosophila)
0~1	78248	Armcx1	armadillo repeat containing, X-linked 1
0~1	78473	Scap1	src family associated phosphoprotein 1
0~1	80718	Rab27b	RAB27b, member RAS oncogene family
0~1	93966	Hemgn	hemogen
0~1	98193	Wdr42a	WD repeat domain 42A
0~1	101739	Psip1	PC4 and SFRS1 interacting protein 1
0~1	103743	Tmem98	transmembrane protein 98
0~1	105298	Epdr2	ependymin related protein 2 (zebrafish)
0~1	107239	AI790298	expressed sequence AI790298
0~1	107747	Aldh1l1	aldehyde dehydrogenase 1 family, member L1
0~1	108052	Slc14a1	solute carrier family 14 (urea transporter), member 1
0~1	108670	Epsti1	epithelial stromal interaction 1 (breast)
0~1	109135	Plekha5	pleckstrin homology domain containing, family A member 5
0~1	142688	Asb13	ankyrin repeat and SOCS box-containing protein 13
0~1	171285	Havcr2	hepatitis A virus cellular receptor 2
0~1	207375	ORF34	open reading frame 34
0~1	214459	Fnbp1l	formin binding protein 1-like
0~1	217082	Hlf	hepatic leukemia factor
0~1	217340	Rnf157	ring finger protein 157
0~1	217410	Trib2	tribbles homolog 2 (Drosophila)
0~1	217837	Itpk1	inositol 1,3,4-triphosphate 5/6 kinase
0~1	218518	Marveld2	MARVEL (membrane-associating) domain containing 2
0~1	225845	Hrasls3	HRAS like suppressor 3
0~1	229323	Gpr171	G protein-coupled receptor 171
0~1	234582	BC027663	cDNA sequence BC027663
0~1	235527	Plscr4	phospholipid scramblase 4
0~1	235633	Als2cl	ALS2 C-terminal like
0~1	240754	Lax1	lymphocyte transmembrane adaptor 1
0~1	241732	Tspyl3	TSPY-like 3
0~1	242341	Atp6v0d2	ATPase, H+ transporting, lysosomal V0 subunit D2
0~1	243374	Gimap8	GTPase, IMAP family member 8
0~1	257635	Sdsl	serine dehydratase-like
0~1	268739	E130112L23Rik	RIKEN cDNA E130112L23 gene
0~1	269639	Zfp512	zinc finger protein 512
0~1	269846	Tcrb-V13	T-cell receptor beta, variable 13
0~1	317758	Gimap9	GTPase, IMAP family member 9
0~1	320484	A430107D22Rik	RIKEN cDNA A430107D22 gene
0~1	327942	Pigl	phosphatidylinositol glycan, class L
0~1	329540	8430427H17Rik	RIKEN cDNA 8430427H17 gene
0~1	330814	Lphn1	latrophilin 1
0~1	381511	Ppm2c	protein phosphatase 2C, magnesium dependent, catalytic subunit
0~1	433938	Mn1	meningioma 1
6~7	11501	Adam8	a disintegrin and metallopeptidase domain 8
6~7	11717	Ampd3	AMP deaminase 3
6~7	11813	Apoc2	apolipoprotein C-II
6~7	12013	Bach1	BTB and CNC homology 1
6~7	12166	Bmpr1a	bone morphogenetic protein receptor, type 1A
6~7	12169	Bmx	BMX non-receptor tyrosine kinase
6~7	12182	Bst1	bone marrow stromal cell antigen 1
6~7	12531	Cdc25b	cell division cycle 25 homolog B (S. cerevisiae)
6~7	12654	Chi3l1	chitinase 3-like 1
6~7	12765	Il8rb	interleukin 8 receptor, beta
6~7	12768	Ccr1	chemokine (C-C motif) receptor 1
6~7	12874	Cpd	carboxypeptidase D
6~7	12983	Csf2rb1	colony stimulating factor 2 receptor, beta 1, low-affinity (granulocyte-macrophage)
6~7	13244	Degs1	degenerative spermatocyte homolog 1 (Drosophila)
6~7	14038	Expi	extracellular proteinase inhibitor
6~7	14289	Fpr-rs2	formyl peptide receptor, related sequence 2
6~7	14293	Fpr1	formyl peptide receptor 1
6~7	16164	Il13ra1	interleukin 13 receptor, alpha 1
6~7	16170	Il16	interleukin 16
6~7	16408	Itgal	integrin alpha L
6~7	16409	Itgam	integrin alpha M
6~7	16561	Kif1b	kinesin family member 1B
6~7	17087	Ly96	lymphocyte antigen 96
6~7	17119	Mxd1	MAX dimerization protein 1
6~7	17394	Mmp8	matrix metallopeptidase 8
6~7	17395	Mmp9	matrix metallopeptidase 9
6~7	17476	Mpeg1	macrophage expressed gene 1
6~7	17931	Ppp1r12a	protein phosphatase 1, regulatory (inhibitor) subunit 12A
6~7	18173	Slc11a1	solute carrier family 11 (proton-coupled divalent metal ion transporters), member 1
6~7	18222	Numb	numb gene homolog (Drosophila)
6~7	18390	Oprm1	opioid receptor, mu 1
6~7	18719	Pip5k1a	phosphatidylinositol-4-phosphate 5-kinase, type 1 alpha
6~7	18733	Lilrb3	leukocyte immunoglobulin-like receptor, subfamily B (with TM and ITIM domains), member 3
6~7	18805	Pld1	phospholipase D1
6~7	19261	Ptpns1	protein tyrosine phosphatase, non-receptor type substrate 1
6~7	19340	Rab3d	RAB3D, member RAS oncogene family
6~7	20284	Scrg1	scrapie responsive gene 1
6~7	20527	Slc2a3	solute carrier family 2 (facilitated glucose transporter), member 3
6~7	20557	Slfn3	schlafen 3
6~7	20623	Snrk	SNF related kinase
6~7	20868	Stk10	serine/threonine kinase 10
6~7	21938	Tnfrsf1b	tumor necrosis factor receptor superfamily, member 1b
6~7	21985	Tpd52	tumor protein D52
6~7	23959	Nt5e	5' nucleotidase, ecto
6~7	26366	Ceacam10	CEA-related cell adhesion molecule 10
6~7	27226	Pla2g7	phospholipase A2, group VII (platelet-activating factor acetylhydrolase, plasma)
6~7	28240	Trpm2	transient receptor potential cation channel, subfamily M, member 2
6~7	29864	Rnf11	ring finger protein 11
6~7	52024	Ankrd22	ankyrin repeat domain 22
6~7	52502	Carhsp1	calcium regulated heat stable protein 1
6~7	56193	Plek	pleckstrin
6~7	56619	Clec4e	C-type lectin domain family 4, member e
6~7	57264	Retn	resistin
6~7	58809	Rnase4	ribonuclease, RNase A family 4
6~7	63913	Niban	niban protein
6~7	64095	Gpr35	G protein-coupled receptor 35
6~7	66725	Lrrk2	leucine-rich repeat kinase 2
6~7	66857	1100001H23Rik	RIKEN cDNA 1100001H23 gene
6~7	66871	Cpne8	copine VIII
6~7	67263	Zswim6	zinc finger, SWIM domain containing 6
6~7	67374	Jam2	junction adhesion molecule 2
6~7	67702	Rnf149	ring finger protein 149
6~7	67855	2300003P22Rik	RIKEN cDNA 2300003P22 gene
6~7	68190	5330426P16Rik	RIKEN cDNA 5330426P16 gene
6~7	68591	Mocos	molybdenum cofactor sulfurase
6~7	68728	Trp53inp2	tumor protein p53 inducible nuclear protein 2
6~7	69769	Tnfaip8l2	tumor necrosis factor, alpha-induced protein 8-like 2
6~7	69994	Rsc1a1	regulatory solute carrier protein, family 1, member 1
6~7	71207	Nudt4	nudix (nucleoside diphosphate linked moiety X)-type motif 4
6~7	71914	Antxr2	anthrax toxin receptor 2
6~7	72278	Ccpg1	cell cycle progression 1
6~7	72674	Adipor1	adiponectin receptor 1
6~7	74030	Rin2	Ras and Rab interactor 2
6~7	74191	P2ry13	purinergic receptor P2Y, G-protein coupled 13
6~7	75029	Purg	purine-rich element binding protein G
6~7	77559	Agl	amylo-1,6-glucosidase, 4-alpha-glucanotransferase
6~7	77974	Rdh12	retinol dehydrogenase 12
6~7	79560	Ublcp1	ubiquitin-like domain containing CTD phosphatase 1
6~7	80752	BC004044	cDNA sequence BC004044
6~7	84004	Mcam	melanoma cell adhesion molecule
6~7	94242	Tinagl	tubulointerstitial nephritis antigen-like
6~7	97064	Wwtr1	WW domain containing transcription regulator 1
6~7	98496	5033414K04Rik	RIKEN cDNA 5033414K04 gene
6~7	98682	2210010L05Rik	RIKEN cDNA 2210010L05 gene
6~7	100182	AI597013	expressed sequence AI597013
6~7	108089	Rnf144	ring finger protein 144
6~7	109263	Rlf	rearranged L-myc fusion sequence
6~7	109857	Cbr3	carbonyl reductase 3
6~7	110911	Cds2	CDP-diacylglycerol synthase (phosphatidate cytidylyltransferase) 2
6~7	117589	Asb7	ankyrin repeat and SOCS box-containing protein 7
6~7	192678	Rassf3	Ras association (RalGDS/AF-6) domain family 3
6~7	209086	Samd9l	sterile alpha motif domain containing 9-like
6~7	211286	Cln5	ceroid-lipofuscinosis, neuronal 5
6~7	212167	A530088I07Rik	RIKEN cDNA A530088I07 gene
6~7	215257	Il1f9	interleukin 1 family, member 9
6~7	217304	Cd300lb	CD300 antigen like family member B
6~7	217305	4732429D16Rik	RIKEN cDNA 4732429D16 gene
6~7	218503	Fcho2	FCH domain only 2
6~7	231510	A230097K15Rik	RIKEN cDNA A230097K15 gene
6~7	231805	Pilra	paired immunoglobin-like type 2 receptor alpha
6~7	232714	Mgam	maltase-glucoamylase
6~7	233571	P2ry6	pyrimidinergic receptor P2Y, G-protein coupled, 6
6~7	234797	6430548M08Rik	RIKEN cDNA 6430548M08 gene
6~7	234825	Klhdc4	kelch domain containing 4
6~7	235712	Mrgpra2	MAS-related GPR, member A2
6~7	236794	Slc9a6	solute carrier family 9 (sodium/hydrogen exchanger), isoform 6
6~7	238130	Dock4	dedicator of cytokinesis 4
6~7	241274	BC027342	cDNA sequence BC027342
6~7	242700	Il28ra	interleukin 28 receptor alpha
6~7	244668	Sipa1l2	signal-induced proliferation-associated 1 like 2
6~7	245944	Vps54	vacuolar protein sorting 54 (yeast)
6~7	320558	4930518F03Rik	RIKEN cDNA 4930518F03 gene
6~7	320782	9930117H01Rik	RIKEN cDNA 9930117H01 gene
6~7	320832	Sirpb1	signal-regulatory protein beta 1
6~7	328572	Ep300	E1A binding protein p300
6~7	330401	Tmcc1	transmembrane and coiled coil domains 1
6~7	338523	A630082K20Rik	RIKEN cDNA A630082K20 gene
6~7	433470	AA467197	expressed sequence AA467197
