# Supplementary material for: Computational identification of the normal and perturbed genetic networks involved in myeloid differentiation and acute promyelocytic leukemia
Source: Genome Biol. 2008 Feb 21;9(2):R38. doi: 10.1186/gb-2008-9-2-r38 (PMC2374711; doi:10.1186/gb-2008-9-2-r38)
Supplement: Additional data file 3 — Predicted regulatory targets of TFs identified in each coexpressed gene cluster. [file gb-2008-9-2-r38-S3.xls]

## Sheet: Sheet1
Day	TF gene ID	TF symbol	Target gene ID	Target symbol
0	13654	Egr2	15525	Hspa4
0	13654	Egr2	16905	Lmna
0	13654	Egr2	240672	Dusp5
0	14013	Evi1	19883	Rora
0	14013	Evi1	56542	Ick
0	14013	Evi1	70122	Mllt3
0	14013	Evi1	98432	Phlpp
0	14281	Fos	11826	Aqp1
0	14281	Fos	12575	Cdkn1a
0	14281	Fos	13640	Efna5
0	14281	Fos	13654	Egr2
0	14281	Fos	13813	Eomes
0	14281	Fos	15200	Hbegf
0	14281	Fos	16905	Lmna
0	14281	Fos	17872	Myd116
0	14281	Fos	19252	Dusp1
0	14281	Fos	19419	Rasgrp1
0	14281	Fos	19883	Rora
0	16842	Lef1	13640	Efna5
0	16842	Lef1	13813	Eomes
0	16842	Lef1	16842	Lef1
0	16842	Lef1	17120	Mad1l1
0	16842	Lef1	19883	Rora
0	16842	Lef1	27278
0	16842	Lef1	70122	Mllt3
0	16842	Lef1	76626	Msi2h
0	16842	Lef1	78473	Scap1
0	16842	Lef1	103213	Traf3ip2
0	16842	Lef1	228356	1110051M20Rik
0	17131	Smad7	14025	Bcl11a
0	17131	Smad7	19883	Rora
0	17131	Smad7	21414	Tcf7
0	17131	Smad7	21814	Tgfbr3
0	17131	Smad7	107589	Mylk
0	18109	Mycn	15370	Nr4a1
0	18109	Mycn	15415	Hoxb7
0	18109	Mycn	16656	Hivep3
0	18109	Mycn	16842	Lef1
0	18109	Mycn	21414	Tcf7
0	18109	Mycn	28169	Agpat3
0	18109	Mycn	52065	Mfhas1
0	18109	Mycn	56018	Stard10
0	18109	Mycn	58208	Bcl11b
0	18109	Mycn	60527	Fads3
0	18109	Mycn	109246	Tspan9
0	18109	Mycn	319520	Dusp4
0	19883	Rora	11443	Chrnb1
0	19883	Rora	16832	Ldhb
0	19883	Rora	19057	Ppp3cc
0	19883	Rora	19883	Rora
0	19883	Rora	103213	Traf3ip2
0	19883	Rora	216233	Socs2
0	19883	Rora	319710	Frmd6
0	20849	Stat4	12700	Cish
0	20849	Stat4	215418	Axud1
0	21414	Tcf7	13640	Efna5
0	21414	Tcf7	13813	Eomes
0	21414	Tcf7	16842	Lef1
0	21414	Tcf7	17120	Mad1l1
0	21414	Tcf7	19883	Rora
0	21414	Tcf7	27278
0	21414	Tcf7	70122	Mllt3
0	21414	Tcf7	76626	Msi2h
0	21414	Tcf7	78473	Scap1
0	21414	Tcf7	103213	Traf3ip2
0	21414	Tcf7	228356	1110051M20Rik
0	56458	Foxo1	13640	Efna5
0	56458	Foxo1	14025	Bcl11a
0	56458	Foxo1	19883	Rora
0	56458	Foxo1	21814	Tgfbr3
0	56458	Foxo1	69008	Cab39l
0	56458	Foxo1	70122	Mllt3
0	56458	Foxo1	76626	Msi2h
0	56458	Foxo1	78473	Scap1
0	56458	Foxo1	215951	Lace1
0	56458	Foxo1	224093	BC022623
0	56458	Foxo1	228356	1110051M20Rik
0	56458	Foxo1	319710	Frmd6
0	13653	Egr1	14281	Fos
0	13653	Egr1	15415	Hoxb7
0	13653	Egr1	15525	Hspa4
0	13653	Egr1	16905	Lmna
0	13653	Egr1	240672	Dusp5
0	13654	Egr2	13653	Egr1
0	13654	Egr2	15415	Hoxb7
0	14281	Fos	21414	Tcf7
0	14281	Fos	56018	Stard10
0	14281	Fos	59126	Nek6
0	14281	Fos	63955	Cables1
0	14281	Fos	76626	Msi2h
0	14281	Fos	80901	Cxcr6
0	14281	Fos	215418	Axud1
0	14281	Fos	215951	Lace1
0	14281	Fos	228356	1110051M20Rik
0	14281	Fos	228775	Trib3
0	14281	Fos	240672	Dusp5
0~1	14013	Evi1	11600	Angpt1
0~1	14013	Evi1	70122	Mllt3
0~1	14391	Gabpb1	16818	Lck
0~1	14391	Gabpb1	18754	Prkce
0~1	14391	Gabpb1	20621	Snn
0~1	14391	Gabpb1	74747	Ddit4
0~1	14391	Gabpb1	320484	A430107D22Rik
0~1	16842	Lef1	13813	Eomes
0~1	16842	Lef1	14360	Fyn
0~1	16842	Lef1	16443	Itsn1
0~1	16842	Lef1	16842	Lef1
0~1	16842	Lef1	20447	St6galnac3
0~1	16842	Lef1	70122	Mllt3
0~1	16842	Lef1	70673	Prdm16
0~1	16842	Lef1	76626	Msi2h
0~1	18044	Nfya	50753	Fbxo8
0~1	18044	Nfya	66109	Tspan13
0~1	18044	Nfya	70122	Mllt3
0~1	18109	Mycn	16842	Lef1
0~1	18109	Mycn	56468	Socs5
0~1	18109	Mycn	58208	Bcl11b
0~1	18109	Mycn	70673	Prdm16
0~1	18109	Mycn	217082	Hlf
0~1	18109	Mycn	320484	A430107D22Rik
0~1	217082	Hlf	75320	Etnk1
