# Supplementary material for: Computational identification of the normal and perturbed genetic networks involved in myeloid differentiation and acute promyelocytic leukemia
Source: Genome Biol. 2008 Feb 21;9(2):R38. doi: 10.1186/gb-2008-9-2-r38 (PMC2374711; doi:10.1186/gb-2008-9-2-r38)
Supplement: Additional data file 4 — Down-regulated genes in the in vitro myeloid differentiation system. [file gb-2008-9-2-r38-S4.xls]

## Sheet: Sheet1
TF upregulated time	Probeset	Gene ID	Symbol	Gene name	r
0~1	1418621_at	59021	Rab2	RAB2, member RAS oncogene family	-0.941
0~1	1451272_a_at	67921	Ube2f	ubiquitin-conjugating enzyme E2F (putative)	-0.914
0~1	1426223_at	72747	2810439F02Rik	RIKEN cDNA 2810439F02 gene	-0.908
0~1	1421823_a_at	19053	Ppp2cb	protein phosphatase 2 (formerly 2A), catalytic subunit, beta isoform	-0.904
6~7	1416721_s_at	67996	Sfrs6	splicing factor, arginine/serine-rich 6	-0.917
