# Supplementary material for: Computational identification of the normal and perturbed genetic networks involved in myeloid differentiation and acute promyelocytic leukemia
Source: Genome Biol. 2008 Feb 21;9(2):R38. doi: 10.1186/gb-2008-9-2-r38 (PMC2374711; doi:10.1186/gb-2008-9-2-r38)
Supplement: Additional data file 7 — Myeloid TFs identified by PAP and their regulatory relationships to other genes in the myeloid development networks. [file gb-2008-9-2-r38-S7.xls]

## Sheet: Sheet1
Day	TF gene ID	TF symbol	Target gene ID	Target symbol
0	272382	Spib	76626	Msi2h
0	272382	Spib	27205	Podxl
0	272382	Spib	20849	Stat4
0	272382	Spib	78473	Scap1
0	272382	Spib	78826	P2ry10
0	272382	Spib	13640	Efna5
0	272382	Spib	17131	Smad7
0	272382	Spib	232288	Frmd4b
0	272382	Spib	15415	Hoxb7
0	272382	Spib	16656	Hivep3
0	272382	Spib	19883	Rora
0	272382	Spib	14254	Flt1
0	272382	Spib	16416	Itgb3
0	21417	Zfhx1a	228356	1110051M20Rik
0	21417	Zfhx1a	12575	Cdkn1a
0	21417	Zfhx1a	12550	Cdh1
0	21417	Zfhx1a	15370	Nr4a1
0	21417	Zfhx1a	70122	Mllt3
0	21417	Zfhx1a	76626	Msi2h
0	21417	Zfhx1a	13813	Eomes
0	21417	Zfhx1a	78473	Scap1
0	21417	Zfhx1a	13640	Efna5
0	21417	Zfhx1a	15200	Hbegf
0	21417	Zfhx1a	59126	Nek6
0	21417	Zfhx1a	16656	Hivep3
0	21417	Zfhx1a	19883	Rora
0	21417	Zfhx1a	109246	Tspan9
0	21417	Zfhx1a	241732	Tspyl3
0	18612	Etv4	19252	Dusp1
0	18612	Etv4	27205	Podxl
0	18612	Etv4	78473	Scap1
0	18612	Etv4	240672	Dusp5
0	18612	Etv4	16656	Hivep3
0	18612	Etv4	16818	Lck
0	18612	Etv4	109246	Tspan9
0	18612	Etv4	14254	Flt1
0	18612	Etv4	14938	Gzma
0	18612	Etv4	18037	Nfkbie
0	18612	Etv4	21414	Tcf7
0	20849	Stat4	215418	Axud1
0	14281	Fos	21417	Zfhx1a
0	17131	Smad7	18612	Etv4
0	22337	Vdr	78473	Scap1
0	22337	Vdr	11443	Chrnb1
0	272382	Spib	20849	Stat4
0~1	14391	Gabpb1	17125	Smad1
0~1	22278	Usf1	18754	Prkce
0~1	22278	Usf1	217082	Hlf
0~1	22278	Usf1	58208	Bcl11b
0~1	18109	Mycn	12193	Zfp36l2
0~1	12394	Runx1	69632	Arhgef12
6~7	12013	Bach1	18991	Pou3f1
6~7	16476	Jun	16170	Il16
6~7	16476	Jun	242700	Il28ra
6~7	12591	Cdx2	63913	Niban
6~7	12606	Cebpa	67263	Zswim6
7	20375	Sfpi1	16170	Il16
7	20375	Sfpi1	19261	Ptpns1
7	16476	Jun	16170	Il16
7	16476	Jun	16164	Il13ra1
7	272382	Spib	20375	Sfpi1
