# Supplementary material for: Computational identification of the normal and perturbed genetic networks involved in myeloid differentiation and acute promyelocytic leukemia
Source: Genome Biol. 2008 Feb 21;9(2):R38. doi: 10.1186/gb-2008-9-2-r38 (PMC2374711; doi:10.1186/gb-2008-9-2-r38)
Supplement: Additional data file 9 — TFs dysregulated in APL and their predicted regulatory targets. [file gb-2008-9-2-r38-S9.xls]

## Sheet: Sheet1
TF	Target gene	Gene name	APL expression	SAM score
Arid5b	1110007M04Rik	RIKEN cDNA 1110007M04 gene	Down	-10.4
	2010305A19Rik	RIKEN cDNA 2010305A19 gene	Down	-8.77
	Brd7	bromodomain containing 7	Down	-9.64
	Cdk4	cyclin-dependent kinase 4	Down	-9.08
	Dnajc11	DnaJ (Hsp40) homolog, subfamily C, member 11	Down	-11.9
	Gfi1	growth factor independent 1	Up	9.54
	Gnas	GNAS (guanine nucleotide binding protein, alpha stimulating) complex locus	Down	-10.01
	Hlrc1	HEAT-like (PBS lyase) repeat containing 1	Down	-9.99
	Ncam1	neural cell adhesion molecule 1	Up	10.4
	Ncl	nucleolin	Down	-23.13
	Nol5a	nucleolar protein 5A	Down	-16
	Pik3r1	phosphatidylinositol 3-kinase, regulatory subunit, polypeptide 1 (p85 alpha)	Down	-12.89
	Pttg1	pituitary tumor-transforming 1	Up	15.49
	Qtrt1	queuine tRNA-ribosyltransferase 1	Down	-9.04
	Rxra	retinoid X receptor alpha	Up	9.48
	Ubox5	U box domain containing 5	Down	-10.4
	Usp24	ubiquitin specific peptidase 24	Down	-9.717
	Wdr43	WD repeat domain 43	Down	-9.57
Atf1	1810044O22Rik	RIKEN cDNA 1810044O22 gene	Down	-10.21
	2700085E05Rik	RIKEN cDNA 2700085E05 gene	Down	-10.17
	3110024A21Rik	RIKEN cDNA 3110024A21 gene	Down	-17.8
	9430023L20Rik	RIKEN cDNA 9430023L20 gene	Down	-9
	Actl6a	actin-like 6A	Down	-11.89
	Bcl11a	B-cell CLL/lymphoma 11A (zinc finger protein)	Down	-12.71
	Bnip3l	BCL2/adenovirus E1B interacting protein 3-like	Up	9.67
	Cdadc1	cytidine and dCMP deaminase domain containing 1	Up	11.05
	D3Wsu161e	DNA segment, Chr 3, Wayne State University 161, expressed	Down	-10.21
	Fos	FBJ osteosarcoma oncogene	Up	9.71
	Gtf2f1	general transcription factor IIF, polypeptide 1	Down	-13.45
	Hn1	hematological and neurological expressed sequence 1	Down	-8.68
	Ikbkb	inhibitor of kappaB kinase beta	Up	10.09
	Mecr	mitochondrial trans-2-enoyl-CoA reductase	Down	-18.27
	Ndufb2	NADH dehydrogenase (ubiquinone) 1 beta subcomplex, 2	Up	10.37
	Noc4l	nucleolar complex associated 4 homolog (S. cerevisiae)	Down	-10.29
	Nufip1	nuclear fragile X mental retardation protein interacting protein 1	Down	-9.86
	Pak1	p21 (CDKN1A)-activated kinase 1	Down	-8.98
	Rbm18	RNA binding motif protein 18	Down	-10.02
	Rnmtl1	RNA methyltransferase like 1	Down	-8.46
	Tgif2	TGFB-induced factor 2	Down	-14.25
Fos	2410003P15Rik	RIKEN cDNA 2410003P15 gene	Down	-8.53
	5730596K20Rik	RIKEN cDNA 5730596K20 gene	Up	10.14
	A230046K03Rik	RIKEN cDNA A230046K03 gene	Down	-9
	A630082K20Rik	RIKEN cDNA A630082K20 gene	Up	10.94
	Akr1b3	aldo-keto reductase family 1, member B3 (aldose reductase)	Down	-8.67
	Anapc7	anaphase promoting complex subunit 7	Down	-10.13
	Anxa7	annexin A7	Down	-11.05
	Arid5b	AT rich interactive domain 5B (Mrf1 like)	Up	9.63
	B230312A22Rik	RIKEN cDNA B230312A22 gene	Up	12.29
	Clstn3	calsyntenin 3	Up	19.86
	Elac2	elaC homolog 2 (E. coli)	Down	-14.72
	Elp4	elongation protein 4 homolog (S. cerevisiae)	Down	-9.76
	Gmds	GDP-mannose 4, 6-dehydratase	Down	-8.57
	Ncam1	neural cell adhesion molecule 1	Up	10.4
	Pet112l	PET112-like (yeast)	Down	-9.28
	Psmd12	proteasome (prosome, macropain) 26S subunit, non-ATPase, 12	Down	-11.97
	Ptp4a2	protein tyrosine phosphatase 4a2	Up	10.02
	Rcc1	regulator of chromosome condensation 1	Down	-8.51
	Reep4	receptor accessory protein 4	Down	-9.13
	Sfrs2	splicing factor, arginine/serine-rich 2 (SC-35)	Down	-9.11
	Sh3kbp1	SH3-domain kinase binding protein 1	Up	10.74
	Ssrp1	structure specific recognition protein 1	Down	-9.56
	Tacc2	transforming, acidic coiled-coil containing protein 2	Down	-9.78
	Taf10	TAF10 RNA polymerase II, TATA box binding protein (TBP)-associated factor	Down	-8.75
	Vps25	vacuolar protein sorting 25 (yeast)	Down	-11.31
Mybl2	Arid5b	AT rich interactive domain 5B (Mrf1 like)	Up	9.63
	Bcl11a	B-cell CLL/lymphoma 11A (zinc finger protein)	Down	-12.71
	Eefsec	eukaryotic elongation factor, selenocysteine-tRNA-specific	Down	-10.66
	Elac2	elaC homolog 2 (E. coli)	Down	-14.72
	Elp4	elongation protein 4 homolog (S. cerevisiae)	Down	-9.76
	Faf1	Fas-associated factor 1	Down	-13.03
	Gmds	GDP-mannose 4, 6-dehydratase	Down	-8.57
	Ncam1	neural cell adhesion molecule 1	Up	10.4
	Ptger3	prostaglandin E receptor 3 (subtype EP3)	Down	-12.94
	Son	Son cell proliferation protein	Down	-8.77
Nfyc	Aars	alanyl-tRNA synthetase	Down	-12.88
	Actl6a	actin-like 6A	Down	-11.89
	C230052I12Rik	RIKEN cDNA C230052I12 gene	Down	-8.53
	Capn3	calpain 3	Down	-14.5
	Cat	catalase	Down	-11.39
	Fbxo8	F-box only protein 8	Up	14.23
	Hadh2	hydroxyacyl-Coenzyme A dehydrogenase type II	Down	-19.61
	Mcm3	minichromosome maintenance deficient 3 (S. cerevisiae)	Down	-14.8
	Ppp1r7	protein phosphatase 1, regulatory (inhibitor) subunit 7	Down	-13.18
	Prmt5	protein arginine N-methyltransferase 5	Down	-16.58
	Sacm1l	SAC1 (suppressor of actin mutations 1, homolog)-like (S. cerevisiae)	Up	10.37
Rxra	Atp2a3	ATPase, Ca++ transporting, ubiquitous	Up	12.55
	Bcl11a	B-cell CLL/lymphoma 11A (zinc finger protein)	Down	-12.71
	E130103I17Rik	RIKEN cDNA E130103I17 gene	Up	11.17
	Eefsec	eukaryotic elongation factor, selenocysteine-tRNA-specific	Down	-10.66
	Rxra	retinoid X receptor alpha	Up	9.48
	Ssrp1	structure specific recognition protein 1	Down	-9.56
	Tpd52l2	tumor protein D52-like 2	Down	-11.21
	Wdr46	WD repeat domain 46	Down	-10.93
Stat5b	Arid5b	AT rich interactive domain 5B (Mrf1 like)	Up	9.63
	Bcl11a	B-cell CLL/lymphoma 11A (zinc finger protein)	Down	-12.71
	Mrps22	mitochondrial ribosomal protein S22	Down	-13.09
	Psmb4	proteasome (prosome, macropain) subunit, beta type 4	Down	-10.24
